# Supplementary material for: The Relationship between Chocolate Consumption and the Severity of Acne Lesions−A Crossover Study
Source: Foods. 2024 Jun 24;13(13):1993. doi: 10.3390/foods13131993 (PMC11241376; doi:10.3390/foods13131993)
Supplement: Supplementary file 1 [file foods-13-01993-s001.zip]

Archive with 1 entries (1 files):
- foods-3046452-supplementary.pdf
